# Supplementary material for: Schiff Base Functionalized Cellulose: Towards Strong Support-Cobalt Nanoparticles Interactions for High Catalytic Performances
Source: Molecules. 2024 Apr 11;29(8):1734. doi: 10.3390/molecules29081734 (PMC11051967; doi:10.3390/molecules29081734)
Supplement: Supplementary file 1 [file molecules-29-01734-s001.zip]

Archive with 1 entries (1 files):
- molecules-2916342-supplementary.pdf
